# Supplementary material for: Effects of Habitat and Fruit Scent on the Interactions between Short-tailed Fruit Bats and Piper Plants
Source: Integr Org Biol. 2024 Jul 29;6(1):obae028. doi: 10.1093/iob/obae028 (PMC11316396; doi:10.1093/iob/obae028)
Supplement: obae028_Supplemental_Files [file obae028_supplemental_files.zip]

Archive with 4 entries (4 files):
- Supplemental Video 1.MP4
- Supplemental Video 2.MP4
- Supplemental Video 3.MP4
- Supplementary Information FINAL.docx
